# Supplementary material for: A Novel Single-Loop Mechanism for Neck Rehabilitation
Source: Biomimetics (Basel). 2025 Dec 4;10(12):814. doi: 10.3390/biomimetics10120814 (PMC12730658; doi:10.3390/biomimetics10120814)
Supplement: Supplementary file 1 [file biomimetics-10-00814-s001.zip]

Archive with 9 entries (6 files):
- Supplementary Material/
- Supplementary Material/GeoGebra Programs/
- Supplementary Material/GeoGebra Programs/NeckBrace_bis.ggb
- Supplementary Material/GeoGebra Programs/NeckBrace_WithAlignmentJoints.ggb
- Supplementary Material/Videos/
- Supplementary Material/Videos/Axial Rotation.wmv
- Supplementary Material/Videos/Flexion-Extension.wmv
- Supplementary Material/Videos/Lateral Bending.wmv
- Supplementary Material/Videos/Neutral Position.wmv
